# Supplementary material for: Transferrin-Decorated PLGA Nanoparticles Loaded with an Organoselenium Compound as an Innovative Approach to Sensitize MDR Tumor Cells: An In Vitro Study Using 2D and 3D Cell Models
Source: Nanomaterials (Basel). 2023 Aug 11;13(16):2306. doi: 10.3390/nano13162306 (PMC10458402; doi:10.3390/nano13162306)
Supplement: Supplementary file 1 [file nanomaterials-13-02306-s001.zip]

Archive with 1 entries (1 files):
- nanomaterials-2498986-supplementary.pdf
